# Supplementary material for: Neuroarchitecture Assessment: An Overview and Bibliometric Analysis
Source: Eur J Investig Health Psychol Educ. 2021 Nov 5;11(4):1362–87. doi: 10.3390/ejihpe11040099 (PMC8628715; doi:10.3390/ejihpe11040099)
Supplement: Supplementary file 1 [file ejihpe-11-00099-s001.zip]

Archive with 1 entries (1 files):
- ejihpe-1381433-supplementary.pdf
